# Supplementary material for: MCAs in Arabidopsis are Ca2+-permeable mechanosensitive channels inherently sensitive to membrane tension
Source: Nat Commun. 2021 Oct 19;12:6074. doi: 10.1038/s41467-021-26363-z (PMC8526687; doi:10.1038/s41467-021-26363-z)
Supplement: Supplementary file 4 — Source Data [file 41467_2021_26363_MOESM4_ESM.xlsx]

## Sheet: Fig.3a
Fig.3a Data for fluo3 fluorescence using MCA1(1-173) and MCA2(1-173)
Pure liposome						Normalized
	Meas1	Meas2	Meas3	Average	SD	Average	SD
EGTA	84.52	83.93	83.76	84.07	0.398873	0.294913	0.00139923
0.5mM CaCl2	91.43	92.62	90.95	91.6667	0.859787	0.321562	0.00301609
1.5mM CaCl2	99.42	103.49	107.36	103.423	3.97042	0.362804	0.013928
2.5mM CaCl2	114.87	115.24	117.87	115.993	1.63574	0.406899	0.00573808
OG	285.76	286.34	283.1	285.067	1.7277	1	0.00606067
MCA1 liposome						Normalized
	Meas1	Meas2	Meas3	Average	SD	Average	SD
EGTA	165.86	170.74	164.23	166.943	3.38751	0.270622	0.0054913
0.5mM CaCl2	220.85	234.22	253.72	236.263	16.53	0.382993	0.0267958
1.5mM CaCl2	359.62	375.71	392.22	375.85	16.3005	0.609269	0.0264237
2.5mM CaCl2	410.52	415.75	425.44	417.237	7.57029	0.676359	0.0122718
OG	622.7	615.84	612.12	616.887	5.3671	1	0.0087003
MCA2 liposome						Normalized
	Meas1	Meas2	Meas3	Average	SD	Average	SD
EGTA	169.2	169.51	169.16	169.29	0.191572	0.257026	0.000290856
0.5mM CaCl2	242.26	259.14	273.57	258.323	15.671	0.392201	0.0237926
1.5mM CaCl2	369.49	385.31	393.78	382.86	12.3289	0.58128	0.0187185
2.5mM CaCl2	409.42	414.22	425.09	416.243	8.02855	0.631964	0.0121894
OG	663.86	659.1	652.99	658.65	5.44895	1	0.00827291
Vector liposome						Normalized
	Meas1	Meas2	Meas3	Average	SD	Average	SD
EGTA	188.55	186.31	186.33	187.063	1.28753	0.243194	0.00167387
0.5mM CaCl2	214.13	229.47	230.01	224.537	9.01648	0.291912	0.011722
1.5mM CaCl2	283.02	309.47		296.245	18.703	0.385137	0.0243151
2.5mM CaCl2	343.81	360.04	371.04	358.297	13.6985	0.465808	0.0178089
OG	767.66	767.6	772.32	769.193	2.70794	1	0.00352049

## Sheet: Fig.3b
Fig.3b Data for fluo3 fluorescence using D21N MCA1(1-173) and D21N MCA2(1-173)
Pure liposome						Normalized
	Meas1	Meas2	Meas3	Average	SD	Average	SD
EGTA	151.42	152.72	152.36	152.167	0.671218	0.26329	0.00116139
0.5mM CaCl2	179.44	182.8	185.4	182.547	2.98807	0.315856	0.00517017
1.5mM CaCl2	223.72	252.72	267.18	247.873	22.1317	0.428889	0.0382938
2.5mM CaCl2	299.86	306.76	322.76	309.793	11.7475	0.536027	0.0203264
OG	585.15	574.43	574.25	577.943	6.24181	1	0.0108
MCA1(1-173)D21N liposome						Normalized
	Meas1	Meas2	Meas3	Average	SD	Average	SD
EGTA	202.24	197.46	194.76	198.153	3.78789	0.27877	0.00532896
0.5mM CaCl2	223.4	230.61	240.3	231.437	8.48027	0.325594	0.0119304
1.5mM CaCl2	305.7	325.49	341.75	324.313	18.0538	0.456257	0.0253988
2.5mM CaCl2	409.87	434.81	448.59	431.09	19.6262	0.606474	0.0276109
OG	719.27	708.6	704.57	710.813	7.59583	1	0.0106861
MCA2(1-173)D21N liposome						Normalized
	Meas1	Meas2	Meas3	Average	SD	Average	SD
EGTA	184.07	181.49	185.05	183.537	1.83895	0.282419	0.0028297
0.5mM CaCl2	204.7	212.98	224.05	213.91	9.70847	0.329156	0.014939
1.5mM CaCl2	270.77	289.85	308.5	289.707	18.8654	0.445789	0.0290294
2.5mM CaCl2	363.75	378.08	391.32	377.717	13.7886	0.581216	0.0212174
OG	652.19	653.72	643.71	649.873	5.39215	1	0.00829723

## Sheet: Fig.4c
Fig.4c Data for voltage dependence of open probability
mV	Po	Po	Po	Po	Po	Po	Po	Po	Po	Po	Po	Po	Po	Po	Po	Po	Po
-200	0							0
-160	0							0
-120	0							0
-80	0							0
-40	0							0
0	0	0	0	0	0	0	0	0.0104643	0	0	0	0	0	0	0	0	0
20		0	0	0	0	0	0		0	0	0	0	0	0	0	0	0
40	0	0	0	0	0	0	0	0.0209425	0	0	0	0	0	0	0	0	0
60		0	0	0	0	0	0		0	0	0	0	0	0	0	0	0
80	0	0	0	0	0	0	0	0.0514157	0	0.00742919	0	0	0	0	0	0	0
100		0	0	0.00231114	0	0	0		0	0	0.00102483	0	0	0	0	0	0
120	0.0546949	0.0371679	0.00951209	0.0252416	0	0	0	0.140453	0	0.0681936	0.0144053	0	0.0117637	0.00570965	0.0326523	0	0
140		0.0573515	0.109739	0.0924178	0	0	0.00892354		0	0.120517	0.262803	0	0.0262036	0.0416771	0.0410311	0.011271	0
160	0.108931	0.131326	0.25193	0.307646	0	0.00733503	0.0109785	0.281908	0.00418725	0.171428	0.269039	0.00928585	0.0792239	0.0194187	0.0819229	0.00595925	0.00632479
180		0.245931	0.159285	0.378359	0	0.0100821	0.0336815		0.00672799	0.275268	0.458386	0.062798	0.152046	0.0946017	0.00979846	0.0411798	0.00287749
200	0.312232	0.318528	0.424547	0.498246	0.0229785	0.0892382	0.252407	0.390954	0.107832	0.368081	0.49427	0.194041	0.240729	0.240402	0.0367785	0.0807267	0.00957265

## Sheet: Fig.4d
Fig.4d Data for voltage dependence of unit channel current (pA)
200 mM KCl
mV	Current	Current	Current	Current	Current	Current	Current	Current	Current	Current	Current	Current	Current	Current	Current	Current	Current
120	27.3647	23.531	19.0514	22.9307				45.7417		16.3978	12.9561		22.5907	18.6831	4.90424
140		41.5304	31.7528	32.6929			35.2952			25.8886	24.8707		42.6009	20.3808	7.09779	42.7696
160	64.6008	62.9849	55.3155	51.2626		37.2382	41.8599	64.4711	31.8333	40.6293	32.0847	73.4874	66.5936	48.8501	8.05639	61.3811	38.9929
180		97.1058	92.8838	82.5051		53.8205	74.2992		49.2032	59.5284	48.4099	113.225	89.5657	63.184	105.419	97.13	62.2509
200	122.812	114.47	131.201	189.518	34.8222	76.8556	135.962	82.7926	83.9153	80.9316	68.9104	137.328	103.15	85.7859	123.935	128.471	85.6068
200 mM Pottasium gluconate
mV	Current	Current	Current	Current	Current
120	16.9477	15.1028	19.0433	19.4846	11.2565
140	26.5916	28.9183	37.0267	30.724	21.3974
160	40.0077	37.3847		46.7147	33.6845
180	55.5598	64.6655		64.6297	55.9109
200	95.4708	85.874		56.9536	68.1792

## Sheet: Fig.5b
Fig.5b Data for pressure dependence of open probability
mmHg	Po	Po	Po	Po	Po	Po
0	0.00213316	0.0275652	0.00784789	0.0107829	0.0057692	0.00723312
0-10	0.0240034	0.0364414	0.0376576	0.142177	0.0100441	0.0178862
10-20	0	0.105874	0.0124061	0.0153952	0.0376974	0.0168718
20-30	0	0.0805304	0.00354982	0.0154751	0.0487923	0.0150977
30-40	0.0492411	0.185223	0.0701726	0.0898245	0.0132169	0.0621032
40-50	0.137979	0.192509	0.205816	0.335956	0.0771108	0.054664
50-60	0.135836	0.39198	0.211007	0.485087	0.0859369	0.255871
60-70	0.511288		0.438857	0.588926	0.19263	0.185912

## Sheet: Fig.6b
Fig6b Effect of Gd on mechanosensitivity
mmHg	0mM Gd	0mM Gd	0mM Gd	0mM Gd	0mM Gd	10mM Gd	10mM Gd	10mM Gd	100mM Gd	100mM Gd	100mM Gd	100mM Gd	100mM Gd
0	0.0275652	0.03112	0.0159	0.02105	0.04105	0.0406018	0.0209049	0.0369062	0.0545187	0.0112231	0.0286953	0.048617	0.01226
0-10	0.0364414	0.04933	0.05823	0.07102	0.051	0.0635403	0	0.0183699	0.0364372	0.0749644	0.0260124	0.0603772	0.036911
10-20	0.105874	0.05489	0.07122	0.081	0.05612	0.0651522	0.0262033	0.0452875	0.0667266	0.040351	0.016094	0.00794552	0.0444154
20-30	0.0805304	0.08745	0.08249	0.12056	0.1001	0.0394362	0.0396236	0.0574342	0.0230169	0.0491637	0.0584999	0.109404	0.00558464
30-40	0.185223	0.15781	0.14982	0.13265	0.21041	0.0808217	0.0491078	0.0593837	0.0245914	0.0577514	0.0479078	0.0394656	0.0167103
40-50	0.192509	0.26115	0.31523	0.24021	0.2915	0.0871945	0.0780102	0.117155	0.103389	0.0594765	0.125384	0.0710731	0.0849913
50-60	0.39198	0.36102	0.3322	0.30892	0.34124	0.153745	0.0547724	0.164842	0.141186	0.0878824	0.0781121	0.0420414	0.0227749

## Sheet: Fig.6c
Fig6c Effect of Gd on voltage dependence
mV	0mM Gd	0mM Gd	0mM Gd	10mM Gd	10mM Gd	10mM Gd	100mM Gd	100mM Gd	100mM Gd
120	6.51995e-08	0	0.02485	0.02829	0.03732	0.01748	0.000787136	0.03247	0.01258
130	0.02361	0.0241	0.03746	0.01507	0.00274	0.02144	0.00187	0.01194	0.00157
140	0.00826	0.03102	0.02471	0.05046	0.000842015	0.0142	0.0061	0.05	0.04517
150	0.03381	0.03891	0.05148	0.09396	0.01865	0.06124	0.02129	0.05518	0.0715
160	0.08564	0.07158	0.12481	0.11187	0.07989	0.12471	0.05462	0.09281	0.06157
170	0.06865	0.11984	0.18435	0.10378	0.0569	0.13691	0.04546	0.17526	0.16745
180	0.17969	0.24129	0.2198	0.17399	0.27914	0.18457	0.10123	0.1741	0.24075

## Sheet: Fig.6d
Fig6d Effect of GsMT4 on mechanosensitivity
mmHg	0mM	0mM	0mM	0mM	5mM	5mM	5mM	5mM
0	0.00785	0.00577	0.00723	0.00127	0.02264	0.01736	0.01611	0.0132
0-10	0.03766	0.01004	0.01789	0.02012	0.0145	0.01198	0.02978	0.00537
10-20	0.01241	0.0377	0.01687	0.0458	0.000393013	0.03298	0.01531	0.00991
20-30	0.00355	0.04879	0.0151	0.03982	0.02371	0.03692	0.00306	0.01463
30-40	0.07017	0.01322	0.0621	0.12087	0.06585	0.09063	0.03171	0.04501
40-50	0.20582	0.07711	0.05466	0.16047	0.04908	0.21494	0.04706	0.02842
50-60	0.21101	0.08594	0.25587	0.30046	0.08336	0.06478	0.02869	0.07959
60-70	0.43886	0.19263	0.18591	0.29174	0.13276	0.03324	0.09893	0.04718

## Sheet: Fig.6e
Fig6e Effect of GsMT4 on voltage dependence
mV	0mM GsMT4	0mM GsMT4	0mM GsMT4	5mM GsMT4	5mM GsMT4	5mM GsMT4
120	0	0.0127	0.00485	0	0.00789	0.00615
140	0.01127	0.03895	0.01895	0.00422	0.01479	0.02949
160	0.00596	0.03184	0.0415	0.01712	0.0514	0.07154
180	0.04118	0.12751	0.07158	0.04968	0.11209	0.06155
200	0.08073	0.16124	0.11272	0.09215	0.12078	0.13488
